# Supplementary material for: Low Tenacity of Toxoplasma gondii Tachyzoites In Vitro
Source: Microorganisms. 2025 Jun 29;13(7):1517. doi: 10.3390/microorganisms13071517 (PMC12299489; doi:10.3390/microorganisms13071517)
Supplement: Supplementary file 1 [file microorganisms-13-01517-s001.zip]

Archive with 1 entries (1 files):
- microorganisms-3682861-supplementary.xlsx
