# Supplementary material for: Low Tenacity of Toxoplasma gondii Tachyzoites In Vitro
Source: Microorganisms. 2025 Jun 29;13(7):1517. doi: 10.3390/microorganisms13071517 (PMC12299489; doi:10.3390/microorganisms13071517)
Supplement: Supplementary file 1 [file microorganisms-13-01517-s001.zip › microorganisms-3682861-supplementary.xlsx]

## Sheet: Data
Reagent	Concentration (%)	Time	Trial 1 (%)	Trial 2 (%)	Trial 3 (%)		Culture 1 (µm²)	Culture 2 (µm²)	Culture 3 (µm²)
PBS (-)	-	30	90	88	94		1330000	1380000	1300000
PFA (+)	4	30	0	0	0		0	0	0
EtOH in Ad	0	10	0	0	0		0	0	0
EtOH in Ad	70	30	0	0	0		0	0	0
EtOH in Ad	50	30	0	0	0		0	0	0
EtOH in Ad	30	30	0	0	0		0	0	0
EtOH in Ad	10	30	0	0	0		0	0	0
EtOH in PBS	70	30	0	0	0		0	0	0
EtOH in PBS	50	30	0	0	0		0	0	0
EtOH in PBS	30	30	0	0	0		0	0	0
EtOH in PBS	10	30	72	72	64		297912	206273	172584
EtOH in PBS	70	10	0	0	0		0	0	0
EtOH in PBS	50	10	0	0	0		0	0	0
EtOH in PBS	30	10	0	0	0		0	0	0
EtOH in PBS	10	10	78	80	74		736974	1310000	1150000
H2O2 in PBS	30	10	0	0	0		0	0	0
H2O2 in PBS	10	10	0	0	0		0	0	0
H2O2 in PBS	3	10	0	0	0		0	0	0
H2O2 in PBS	0.3	10	56	60	50		0	0	0
H2O2 in PBS	0.3	30	34	28	30		0	15374	0
Chlorcresol in PBS	4	10	68	72	68		76222.3	69458.1	33661.1
Chlorcresol in PBS	4	30	50	46	44		42311.3	50081.2	44575.5
Chlorcresol in PBS	1	10	82	86	72		62395.4	50514.3	35898.4
Chlorcresol in PBS	1	30	60	54	62		90497.9	255351	66358.1
Chlorcresol in PBS	0.4	10	88	90	80		186718	225259	281030
Chlorcresol in PBS	0.4	30	80	72	84		288396	229749	304705
HFAE+PA in PBS	4.5	30	0	0	0		0	0	0
HFAE+PA in PBS	1	30	0	0	0		0	0	0
HFAE+PA in PBS	4.5	10	0	0	0		0	0	0
HFAE+PA in PBS	1	10	0	0	0		0	0	0
Heated in PBS	40 °C	10	90	92	86		3520000	3060000	2370000
Heated in PBS	40 °C	30	90	86	80		2830000	3410000	2320000
Heated in PBS	50 °C	10	90	84	92		134700	136546	234328
Heated in PBS	50 °C	30	42	46	40		18950.7	39545.5	33234.7
Heated in PBS	60°C	10	4	2	4		2670	6552.05	9378.09
Heated in PBS	60 °C	30	0	0	0		0	0	0

## Sheet: Descr. Stat Live Dead
	PFA (+)	PBS (-)	EtOH in Ad 0%, 10'	EtOh in Ad 70%, 30'	EtOH in Ad 50%, 30'	EtOh in Ad 30%, 30'	EtOh in Ad 10%, 30'	EtOH in PBS 70%, 30'	EtOH in PBS 50%, 30'	EtOH in PBS 30%, 30'	EtOH in PBS 10%, 30'	EtOH in PBS 70%, 10'	EtOH in PBS 50%, 10'	EtOH in PBS 30%, 10'	EtOH in PBS 10%, 10'	H2O2 0.3% 30'	H2O2 in PBS 30%, 10'	H2O2 in PBS 10%, 10'	H2O2 in PBS 3%, 10'	H2O2 in PBS 0.3%, 10'	Chlorcresol in PBS 4%, 30'	Chlorcresol in PBS 1%, 30'	Chlorcresol in PBS 0,4, 30'	Chlorcresol in PBS 4%,10'	Chlorcresol in PBS 1%, 10'	Chlorcresol in PBS 0,4%, 10'	HFAE+PA in PBS 4.5%, 30'	HFAE+PA in PBS 1%, 30'	HFAE+PA in PBS 4.5%, 10'	HFAE+PA in PBS 1%, 10'	Heated in PBS 60°C, 30'	Heated in PBS 50°C, 30'	Heated in PBS 40°C, 30'	Heated in PBS 60°C, 10'	Heated in PBS 50°C, 10'	Heated in PBS 40°C, 10'
Number of values	3	3	3	3	3	3	3	3	3	3	3	3	3	3	3	3	3	3	3	3	3	3	3	3	3	3	3	3	3	3	3	3	3	3	3	3
Minimum	0	88	0	0	0	0	0	0	0	0	64	0	0	0	74	28	0	0	0	50	44	54	72	68	72	80	0	0	0	0	0	40	86	2	84	86
25% Percentile	0	88	0	0	0	0	0	0	0	0	64	0	0	0	74	28	0	0	0	50	44	54	72	68	72	80	0	0	0	0	0	40	86	2	84	86
Median	0	90	0	0	0	0	0	0	0	0	72	0	0	0	78	30	0	0	0	56	46	60	80	68	82	88	0	0	0	0	0	42	90	4	90	90
75% Percentile	0	94	0	0	0	0	0	0	0	0	72	0	0	0	80	34	0	0	0	60	50	62	84	72	86	90	0	0	0	0	0	46	92	4	92	92
Maximum	0	94	0	0	0	0	0	0	0	0	72	0	0	0	80	34	0	0	0	60	50	62	84	72	86	90	0	0	0	0	0	46	92	4	92	92
Mean	0	90.67	0	0	0	0	0	0	0	0	69.33	0	0	0	77.33	30.67	0	0	0	55.33	46.67	58.67	78.67	69.33	80	86	0	0	0	0	0	42.67	89.33	3.333	88.67	89.33
Std. Deviation	0	3.055	0	0	0	0	0	0	0	0	4.619	0	0	0	3.055	3.055	0	0	0	5.033	3.055	4.163	6.11	2.309	7.211	5.292	0	0	0	0	0	3.055	3.055	1.155	4.163	3.055
Std. Error of Mean	0	1.764	0	0	0	0	0	0	0	0	2.667	0	0	0	1.764	1.764	0	0	0	2.906	1.764	2.404	3.528	1.333	4.163	3.055	0	0	0	0	0	1.764	1.764	0.6667	2.404	1.764
Lower 95% CI	0	83.08	0	0	0	0	0	0	0	0	57.86	0	0	0	69.74	23.08	0	0	0	42.83	39.08	48.32	63.49	63.6	62.09	72.86	0	0	0	0	0	35.08	81.74	0.4649	78.32	81.74
Upper 95% CI	0	98.26	0	0	0	0	0	0	0	0	80.81	0	0	0	84.92	38.26	0	0	0	67.84	54.26	69.01	93.85	75.07	97.91	99.14	0	0	0	0	0	50.26	96.92	6.202	99.01	96.92

## Sheet: Descript Stat Culture
	PFA (+)	PBS (-)	EtOH in Ad 0%, 10'	EtOh in Ad 70%, 30'	EtOH in Ad 50%, 30'	EtOh in Ad 30%, 30'	EtOh in Ad 10%, 30'	EtOH in PBS 70%, 30'	EtOH in PBS 50%, 30'	EtOH in PBS 30%, 30'	EtOH in PBS 10%, 30'	EtOH in PBS 70%, 10'	EtOH in PBS 50%, 10'	EtOH in PBS 30%, 10'	EtOH in PBS 10%, 10'	H2O2 0.3% 30'	H2O2 in PBS 30%, 10'	H2O2 in PBS 10%, 10'	H2O2 in PBS 3%, 10'	H2O2 in PBS 0.3%, 10'	Chlorcresol in PBS 4%, 30'	Chlorcresol in PBS 1%, 30'	Chlorcresol in PBS 0,4, 30'	Chlorcresol in PBS 4%,10'	Chlorcresol in PBS 1%, 10'	Chlorcresol in PBS 0,4%, 10'	HFAE+PA in PBS 4.5%, 30'	HFAE+PA in PBS 1%, 30'	HFAE+PA in PBS 4.5%, 10'	HFAE+PA in PBS 1%, 10'	Heated in PBS 60°C, 30'	Heated in PBS 50°C, 30'	Heated in PBS 40°C, 30'	Heated in PBS 60°C, 10'	Heated in PBS 50°C, 10'	Heated in PBS 40°C, 10'
Number of values	3	3	3	3	3	3	3	3	3	3	3	3	3	3	3	3	3	3	3	3	3	3	3	3	3	3	3	3	3	3	3	3	3	3	3	3
Minimum	0	1300000	0	0	0	0	0	0	0	0	172584	0	0	0	736974	0	0	0	0	0	42311	66358	229749	33661	35898	186718	0	0	0	0	0	18951	2320000	2670	134700	2370000
25% Percentile	0	1300000	0	0	0	0	0	0	0	0	172584	0	0	0	736974	0	0	0	0	0	42311	66358	229749	33661	35898	186718	0	0	0	0	0	18951	2320000	2670	134700	2370000
Median	0	1330000	0	0	0	0	0	0	0	0	206273	0	0	0	1150000	0	0	0	0	0	44576	90498	288396	69458	50514	225259	0	0	0	0	0	33235	2830000	6552	136546	3060000
75% Percentile	0	1380000	0	0	0	0	0	0	0	0	297912	0	0	0	1310000	0	0	0	0	15374	50081	255351	304705	76222	62395	281030	0	0	0	0	0	39546	3410000	9378	234328	3520000
Maximum	0	1380000	0	0	0	0	0	0	0	0	297912	0	0	0	1310000	0	0	0	0	15374	50081	255351	304705	76222	62395	281030	0	0	0	0	0	39546	3410000	9378	234328	3520000
Mean	0	1337000	0	0	0	0	0	0	0	0	225590	0	0	0	1066000	0	0	0	0	5125	45656	137402	274283	59781	49603	231002	0	0	0	0	0	30577	2853000	6200	168525	2983000
Std. Deviation	0	40415	0	0	0	0	0	0	0	0	64859	0	0	0	295677	0	0	0	0	8876	3996	102857	39421	22872	13272	47418	0	0	0	0	0	10551	545375	3368	56995	578821
Std. Error of Mean	0	23333	0	0	0	0	0	0	0	0	37446	0	0	0	170709	0	0	0	0	5125	2307	59385	22759	13205	7663	27377	0	0	0	0	0	6092	314872	1944	32906	334182
Lower 95% CI	0	1236000	0	0	0	0	0	0	0	0	64472	0	0	0	331156	0	0	0	0	-16925	35729	-118109	176357	2965	16633	113211	0	0	0	0	0	4366	1499000	-2166	26942	1545000
Upper 95% CI	0	1437000	0	0	0	0	0	0	0	0	386707	0	0	0	1800000	0	0	0	0	27174	55583	392914	372209	116596	82572	348794	0	0	0	0	0	56788	4208000	14566	310108	4421000

## Sheet: Signif. Live Dead
Ordinary one-way ANOVA followed by Dunnett's post hoc test
Number of families	1
Number of comparisons per family	35
Alpha	0.05
Dunnett's multiple comparisons test	Mean Diff,	95% CI of diff,	Significant?	Summary	Adjusted P Value	A-?
+ vs. -	-90.67	-97,70 to -83,64	Yes	****	< 0,0001	B	-
+ vs. EtOH in Ad 0%, 10'	0	-7,028 to 7,028	No	ns	> 0,9999	C	EtOH in Ad 0%, 10'
+ vs. EtOh in Ad 70%, 30'	0	-7,028 to 7,028	No	ns	> 0,9999	D	EtOh in Ad 70%, 30'
+ vs. EtOH in Ad 50%, 30'	0	-7,028 to 7,028	No	ns	> 0,9999	E	EtOH in Ad 50%, 30'
+ vs. EtOh in Ad 30%, 30'	0	-7,028 to 7,028	No	ns	> 0,9999	F	EtOh in Ad 30%, 30'
+ vs. EtOh in Ad 10%, 30'	0	-7,028 to 7,028	No	ns	> 0,9999	G	EtOh in Ad 10%, 30'
+ vs. EtOH in PBS 70%, 30'	0	-7,028 to 7,028	No	ns	> 0,9999	H	EtOH in PBS 70%, 30'
+ vs. EtOH in PBS 50%, 30'	0	-7,028 to 7,028	No	ns	> 0,9999	I	EtOH in PBS 50%, 30'
+ vs. EtOH in PBS 30%, 30'	0	-7,028 to 7,028	No	ns	> 0,9999	J	EtOH in PBS 30%, 30'
+ vs. EtOH in PBS 10%, 30'	-69.33	-76,36 to -62,30	Yes	****	< 0,0001	K	EtOH in PBS 10%, 30'
+ vs. EtOH in PBS 70%, 10'	0	-7,028 to 7,028	No	ns	> 0,9999	L	EtOH in PBS 70%, 10'
+ vs. EtOH in PBS 50%, 10'	0	-7,028 to 7,028	No	ns	> 0,9999	M	EtOH in PBS 50%, 10'
+ vs. EtOH in PBS 30%, 10'	0	-7,028 to 7,028	No	ns	> 0,9999	N	EtOH in PBS 30%, 10'
+ vs. EtOH in PBS 10%, 10'	-77.33	-84,36 to -70,30	Yes	****	< 0,0001	O	EtOH in PBS 10%, 10'
+ vs. H2O2 0.3% 30'	-30.67	-37,70 to -23,64	Yes	****	< 0,0001	P	H2O2 0,3% 30'
+ vs. H2O2 in PBS 30%, 10'	0	-7,028 to 7,028	No	ns	> 0,9999	Q	H2O2 in PBS 30%, 10'
+ vs. H2O2 in PBS 10%, 10'	0	-7,028 to 7,028	No	ns	> 0,9999	R	H2O2 in PBS 10%, 10'
+ vs. H2O2 in PBS 3%, 10'	0	-7,028 to 7,028	No	ns	> 0,9999	S	H2O2 in PBS 3%, 10'
+ vs. H2O2 in PBS 0.3%, 10'	-55.33	-62,36 to -48,30	Yes	****	< 0,0001	T	H2O2 in PBS 0,3%, 10'
+ vs. Chlorcresol in PBS 4%, 30'	-46.67	-53,70 to -39,64	Yes	****	< 0,0001	U	Chlorcresol in PBS 4%, 30'
+ vs. Chlorcresol in PBS 1%, 30'	-58.67	-65,70 to -51,64	Yes	****	< 0,0001	V	Chlorcresol in PBS 1%, 30'
+ vs. Chlorcresol in PBS 0,4, 30'	-78.67	-85,70 to -71,64	Yes	****	< 0,0001	W	Chlorcresol in PBS 0,4, 30'
+ vs. Chlorcresol in PBS 4 %,10'	-69.33	-76,36 to -62,30	Yes	****	< 0,0001	X	Chlorcresol in PBS 4 %,10'
+ vs. Chlorcresol in PBS 1%, 10'	-80	-87,03 to -72,97	Yes	****	< 0,0001	Y	Chlorcresol in PBS 1%, 10'
+ vs. Chlorcresol in PBS 0,4%, 10'	-86	-93,03 to -78,97	Yes	****	< 0,0001	Z	Chlorcresol in PBS 0,4%, 10'
+ vs. HFAE+PA in PBS 4.5%, 30'	0	-7,028 to 7,028	No	ns	> 0,9999	AA	HFAE+PA in PBS 4,5%, 30'
+ vs. HFAE+PA in PBS 1%, 30'	0	-7,028 to 7,028	No	ns	> 0,9999	AB	HFAE+PA in PBS 1%, 30'
+ vs. HFAE+PA in PBS 4.5%, 10'	0	-7,028 to 7,028	No	ns	> 0,9999	AC	HFAE+PA in PBS 4,5%, 10'
+ vs. HFAE+PA in PBS 1%, 10'	0	-7,028 to 7,028	No	ns	> 0,9999	AD	HFAE+PA in PBS 1%, 10'
+ vs. Heated in PBS 60°C, 30'	0	-7,028 to 7,028	No	ns	> 0,9999	AE	Heated in PBS 60°C, 30'
+ vs. Heated in PBS 50°C, 30'	-42.67	-49,70 to -35,64	Yes	****	< 0,0001	AF	Heated in PBS 50°C, 30'
+ vs. Heated in PBS 40°C, 30'	-89.33	-96,36 to -82,30	Yes	****	< 0,0001	AG	Heated in PBS 40°C, 30'
+ vs. Heated in PBS 60°C, 10'	-3.333	-10,36 to 3,695	No	ns	0.8907	AH	Heated in PBS 60°C, 10'
+ vs. Heated in PBS 50°C, 10'	-88.67	-95,70 to -81,64	Yes	****	< 0,0001	AI	Heated in PBS 50°C, 10'
+ vs. Heated in PBS 40°C, 10'	-89.33	-96,36 to -82,30	Yes	****	< 0,0001	AJ	Heated in PBS 40°C, 10'
Test details	Mean 1	Mean 2	Mean Diff,	SE of diff,	n1	n2	q	DF
+ vs. -	0	90.67	-90.67	2.239	3	3	40.5	72
+ vs. EtOH in Ad 0%, 10'	0	0	0	2.239	3	3	0	72
+ vs. EtOh in Ad 70%, 30'	0	0	0	2.239	3	3	0	72
+ vs. EtOH in Ad 50%, 30'	0	0	0	2.239	3	3	0	72
+ vs. EtOh in Ad 30%, 30'	0	0	0	2.239	3	3	0	72
+ vs. EtOh in Ad 10%, 30'	0	0	0	2.239	3	3	0	72
+ vs. EtOH in PBS 70%, 30'	0	0	0	2.239	3	3	0	72
+ vs. EtOH in PBS 50%, 30'	0	0	0	2.239	3	3	0	72
+ vs. EtOH in PBS 30%, 30'	0	0	0	2.239	3	3	0	72
+ vs. EtOH in PBS 10%, 30'	0	69.33	-69.33	2.239	3	3	30.97	72
+ vs. EtOH in PBS 70%, 10'	0	0	0	2.239	3	3	0	72
+ vs. EtOH in PBS 50%, 10'	0	0	0	2.239	3	3	0	72
+ vs. EtOH in PBS 30%, 10'	0	0	0	2.239	3	3	0	72
+ vs. EtOH in PBS 10%, 10'	0	77.33	-77.33	2.239	3	3	34.54	72
+ vs. H2O2 0.3% 30'	0	30.67	-30.67	2.239	3	3	13.7	72
+ vs. H2O2 in PBS 30%, 10'	0	0	0	2.239	3	3	0	72
+ vs. H2O2 in PBS 10%, 10'	0	0	0	2.239	3	3	0	72
+ vs. H2O2 in PBS 3%, 10'	0	0	0	2.239	3	3	0	72
+ vs. H2O2 in PBS 0.3%, 10'	0	55.33	-55.33	2.239	3	3	24.72	72
+ vs. Chlorcresol in PBS 4%, 30'	0	46.67	-46.67	2.239	3	3	20.84	72
+ vs. Chlorcresol in PBS 1%, 30'	0	58.67	-58.67	2.239	3	3	26.2	72
+ vs. Chlorcresol in PBS 0,4, 30'	0	78.67	-78.67	2.239	3	3	35.14	72
+ vs. Chlorcresol in PBS 4 %,10'	0	69.33	-69.33	2.239	3	3	30.97	72
+ vs. Chlorcresol in PBS 1%, 10'	0	80	-80	2.239	3	3	35.73	72
+ vs. Chlorcresol in PBS 0,4%, 10'	0	86	-86	2.239	3	3	38.41	72
+ vs. HFAE+PA in PBS 4.5%, 30'	0	0	0	2.239	3	3	0	72
+ vs. HFAE+PA in PBS 1%, 30'	0	0	0	2.239	3	3	0	72
+ vs. HFAE+PA in PBS 4.5%, 10'	0	0	0	2.239	3	3	0	72
+ vs. HFAE+PA in PBS 1%, 10'	0	0	0	2.239	3	3	0	72
+ vs. Heated in PBS 60°C, 30'	0	0	0	2.239	3	3	0	72
+ vs. Heated in PBS 50°C, 30'	0	42.67	-42.67	2.239	3	3	19.06	72
+ vs. Heated in PBS 40°C, 30'	0	89.33	-89.33	2.239	3	3	39.9	72
+ vs. Heated in PBS 60°C, 10'	0	3.333	-3.333	2.239	3	3	1.489	72
+ vs. Heated in PBS 50°C, 10'	0	88.67	-88.67	2.239	3	3	39.6	72
+ vs. Heated in PBS 40°C, 10'	0	89.33	-89.33	2.239	3	3	39.9	72

## Sheet: Signif. Culture
Ordinary one-way ANOVA followed by Dunnett's post hoc test
Number of families	1
Number of comparisons per family	35
Alpha	0.05
Dunnett's multiple comparisons test	Mean Diff,	95% CI of diff,	Significant?	Summary	Adjusted P Value	A-?
+ vs. -	-1337000	-1,705e+006 to -968109	Yes	****	< 0,0001	B	-
+ vs. EtOH in Ad 0%, 10'	0	-368558 to 368558	No	ns	> 0,9999	C	EtOH in Ad 0%, 10'
+ vs. EtOh in Ad 70%, 30'	0	-368558 to 368558	No	ns	> 0,9999	D	EtOh in Ad 70%, 30'
+ vs. EtOH in Ad 50%, 30'	0	-368558 to 368558	No	ns	> 0,9999	E	EtOH in Ad 50%, 30'
+ vs. EtOh in Ad 30%, 30'	0	-368558 to 368558	No	ns	> 0,9999	F	EtOh in Ad 30%, 30'
+ vs. EtOh in Ad 10%, 30'	0	-368558 to 368558	No	ns	> 0,9999	G	EtOh in Ad 10%, 30'
+ vs. EtOH in PBS 70%, 30'	0	-368558 to 368558	No	ns	> 0,9999	H	EtOH in PBS 70%, 30'
+ vs. EtOH in PBS 50%, 30'	0	-368558 to 368558	No	ns	> 0,9999	I	EtOH in PBS 50%, 30'
+ vs. EtOH in PBS 30%, 30'	0	-368558 to 368558	No	ns	> 0,9999	J	EtOH in PBS 30%, 30'
+ vs. EtOH in PBS 10%, 30'	-225590	-594148 to 142968	No	ns	0.5808	K	EtOH in PBS 10%, 30'
+ vs. EtOH in PBS 70%, 10'	0	-368558 to 368558	No	ns	> 0,9999	L	EtOH in PBS 70%, 10'
+ vs. EtOH in PBS 50%, 10'	0	-368558 to 368558	No	ns	> 0,9999	M	EtOH in PBS 50%, 10'
+ vs. EtOH in PBS 30%, 10'	0	-368558 to 368558	No	ns	> 0,9999	N	EtOH in PBS 30%, 10'
+ vs. EtOH in PBS 10%, 10'	-1066000	-1,434e+006 to -697100	Yes	****	< 0,0001	O	EtOH in PBS 10%, 10'
+ vs. H2O2 0.3% 30'	0	-368558 to 368558	No	ns	> 0,9999	P	H2O2 0,3% 30'
+ vs. H2O2 in PBS 30%, 10'	0	-368558 to 368558	No	ns	> 0,9999	Q	H2O2 in PBS 30%, 10'
+ vs. H2O2 in PBS 10%, 10'	0	-368558 to 368558	No	ns	> 0,9999	R	H2O2 in PBS 10%, 10'
+ vs. H2O2 in PBS 3%, 10'	0	-368558 to 368558	No	ns	> 0,9999	S	H2O2 in PBS 3%, 10'
+ vs. H2O2 in PBS 0.3%, 10'	-5125	-373683 to 363433	No	ns	> 0,9999	T	H2O2 in PBS 0,3%, 10'
+ vs. Chlorcresol in PBS 4%, 30'	-45656	-414214 to 322902	No	ns	0.9995	U	Chlorcresol in PBS 4%, 30'
+ vs. Chlorcresol in PBS 1%, 30'	-137402	-505960 to 231156	No	ns	0.9851	V	Chlorcresol in PBS 1%, 30'
+ vs. Chlorcresol in PBS 0,4, 30'	-274283	-642841 to 94275	No	ns	0.2994	W	Chlorcresol in PBS 0,4, 30'
+ vs. Chlorcresol in PBS 4 %,10'	-59781	-428338 to 308777	No	ns	0.9993	X	Chlorcresol in PBS 4 %,10'
+ vs. Chlorcresol in PBS 1%, 10'	-49603	-418161 to 318955	No	ns	0.9994	Y	Chlorcresol in PBS 1%, 10'
+ vs. Chlorcresol in PBS 0,4%, 10'	-231002	-599560 to 137556	No	ns	0.5452	Z	Chlorcresol in PBS 0,4%, 10'
+ vs. HFAE+PA in PBS 4.5%, 30'	0	-368558 to 368558	No	ns	> 0,9999	AA	HFAE+PA in PBS 4,5%, 30'
+ vs. HFAE+PA in PBS 1%, 30'	0	-368558 to 368558	No	ns	> 0,9999	AB	HFAE+PA in PBS 1%, 30'
+ vs. HFAE+PA in PBS 4.5%, 10'	0	-368558 to 368558	No	ns	> 0,9999	AC	HFAE+PA in PBS 4,5%, 10'
+ vs. HFAE+PA in PBS 1%, 10'	0	-368558 to 368558	No	ns	> 0,9999	AD	HFAE+PA in PBS 1%, 10'
+ vs. Heated in PBS 60°C, 30'	0	-368558 to 368558	No	ns	> 0,9999	AE	Heated in PBS 60°C, 30'
+ vs. Heated in PBS 50°C, 30'	-30577	-399135 to 337981	No	ns	0.9997	AF	Heated in PBS 50°C, 30'
+ vs. Heated in PBS 40°C, 30'	-2853000	-3,222e+006 to -2,485e+006	Yes	****	< 0,0001	AG	Heated in PBS 40°C, 30'
+ vs. Heated in PBS 60°C, 10'	-6200	-374758 to 362358	No	ns	> 0,9999	AH	Heated in PBS 60°C, 10'
+ vs. Heated in PBS 50°C, 10'	-168525	-537083 to 200033	No	ns	0.9173	AI	Heated in PBS 50°C, 10'
+ vs. Heated in PBS 40°C, 10'	-2983000	-3,352e+006 to -2,615e+006	Yes	****	< 0,0001	AJ	Heated in PBS 40°C, 10'
Test details	Mean 1	Mean 2	Mean Diff,	SE of diff,	n1	n2	q	DF
+ vs. -	0	1337000	-1337000	117401	3	3	11.39	72
+ vs. EtOH in Ad 0%, 10'	0	0	0	117401	3	3	0	72
+ vs. EtOh in Ad 70%, 30'	0	0	0	117401	3	3	0	72
+ vs. EtOH in Ad 50%, 30'	0	0	0	117401	3	3	0	72
+ vs. EtOh in Ad 30%, 30'	0	0	0	117401	3	3	0	72
+ vs. EtOh in Ad 10%, 30'	0	0	0	117401	3	3	0	72
+ vs. EtOH in PBS 70%, 30'	0	0	0	117401	3	3	0	72
+ vs. EtOH in PBS 50%, 30'	0	0	0	117401	3	3	0	72
+ vs. EtOH in PBS 30%, 30'	0	0	0	117401	3	3	0	72
+ vs. EtOH in PBS 10%, 30'	0	225590	-225590	117401	3	3	1.922	72
+ vs. EtOH in PBS 70%, 10'	0	0	0	117401	3	3	0	72
+ vs. EtOH in PBS 50%, 10'	0	0	0	117401	3	3	0	72
+ vs. EtOH in PBS 30%, 10'	0	0	0	117401	3	3	0	72
+ vs. EtOH in PBS 10%, 10'	0	1066000	-1066000	117401	3	3	9.077	72
+ vs. H2O2 0.3% 30'	0	0	0	117401	3	3	0	72
+ vs. H2O2 in PBS 30%, 10'	0	0	0	117401	3	3	0	72
+ vs. H2O2 in PBS 10%, 10'	0	0	0	117401	3	3	0	72
+ vs. H2O2 in PBS 3%, 10'	0	0	0	117401	3	3	0	72
+ vs. H2O2 in PBS 0.3%, 10'	0	5125	-5125	117401	3	3	0.04365	72
+ vs. Chlorcresol in PBS 4%, 30'	0	45656	-45656	117401	3	3	0.3889	72
+ vs. Chlorcresol in PBS 1%, 30'	0	137402	-137402	117401	3	3	1.17	72
+ vs. Chlorcresol in PBS 0,4, 30'	0	274283	-274283	117401	3	3	2.336	72
+ vs. Chlorcresol in PBS 4 %,10'	0	59781	-59781	117401	3	3	0.5092	72
+ vs. Chlorcresol in PBS 1%, 10'	0	49603	-49603	117401	3	3	0.4225	72
+ vs. Chlorcresol in PBS 0,4%, 10'	0	231002	-231002	117401	3	3	1.968	72
+ vs. HFAE+PA in PBS 4.5%, 30'	0	0	0	117401	3	3	0	72
+ vs. HFAE+PA in PBS 1%, 30'	0	0	0	117401	3	3	0	72
+ vs. HFAE+PA in PBS 4.5%, 10'	0	0	0	117401	3	3	0	72
+ vs. HFAE+PA in PBS 1%, 10'	0	0	0	117401	3	3	0	72
+ vs. Heated in PBS 60°C, 30'	0	0	0	117401	3	3	0	72
+ vs. Heated in PBS 50°C, 30'	0	30577	-30577	117401	3	3	0.2604	72
+ vs. Heated in PBS 40°C, 30'	0	2853000	-2853000	117401	3	3	24.3	72
+ vs. Heated in PBS 60°C, 10'	0	6200	-6200	117401	3	3	0.05281	72
+ vs. Heated in PBS 50°C, 10'	0	168525	-168525	117401	3	3	1.435	72
+ vs. Heated in PBS 40°C, 10'	0	2983000	-2983000	117401	3	3	25.41	72
